# Supplementary material for: Fine-tuning protein language models boosts predictions across diverse tasks
Source: Nat Commun. 2024 Aug 28;15:7407. doi: 10.1038/s41467-024-51844-2 (PMC11358375; doi:10.1038/s41467-024-51844-2)
Supplement: Supplementary file 4 — Source_data [file 41467_2024_51844_MOESM4_ESM.zip]

Archive with 30 entries (28 files):
- source_data/main/
- source_data/main/Figure 1_Fine-tuning improved for most pLMs and tasks.csv
- source_data/main/Figure 2_Comparison of different PEFT methods.csv
- source_data/main/Figure 3a_SecStr.csv
- source_data/main/Figure 3b_Disorder.csv
- source_data/main/Figure 4_Simple methods limited for mutational effects.csv
- source_data/main/Figure 5a_Training Speed.csv
- source_data/main/Figure 5b_FT GPU requirements.csv
- source_data/main/Table 1_Protein language models (pLMs) applied in study.xlsx
- source_data/main/Table 2_Task specific datasets.xlsx
- source_data/SOM/
- source_data/SOM/Figure S1_GPU requirements - embedding creation.csv
- source_data/SOM/Figure S2_LoRA compared to fine-tuning full models.csv
- source_data/SOM/Figure S3_Model size impact per prediction task.csv
- source_data/SOM/Figure S4_Impact of initial representation quality.csv
- source_data/SOM/Figure S5_Upper bound comparison of models and tasks.csv
- source_data/SOM/Figure S6_Downsampled datasets.csv
- source_data/SOM/Figure S7 & Table S17_Model fine-tuning from random initialization.csv
- source_data/SOM/Table S1_Individual training runs - pre-trained embeddings.csv
- source_data/SOM/Table S10_Training Parameters - pre-trained embeddings.csv
- source_data/SOM/Table S11_Grid search - Hyperparameter.csv
- source_data/SOM/Table S12_Training Parameters - fine-tuning.csv
- source_data/SOM/Table S13 & S15_pre-trained embedding aggregated - upper bound.csv
- source_data/SOM/Table S14 & S16_fine-tuning aggregated - upper bound.csv
- source_data/SOM/Table S2_Individual training runs - fine-tuning.csv
- source_data/SOM/Table S3 & S5_pre-trained embedding aggregated.csv
- source_data/SOM/Table S4 & S6_fine-tuning aggregated.csv
- source_data/SOM/Table S7_Secondary structure prediction - per class results.csv
- source_data/SOM/Table S8_Sub-cellular location prediction - per class results.csv
- source_data/SOM/Table S9_Q10 sub-cellular location prediction.csv
