# Supplementary material for: Fine-tuning protein language models boosts predictions across diverse tasks
Source: Nat Commun. 2024 Aug 28;15:7407. doi: 10.1038/s41467-024-51844-2 (PMC11358375; doi:10.1038/s41467-024-51844-2)
Supplement: Supplementary file 4 — Source_data [file 41467_2024_51844_MOESM4_ESM.zip › source_data/main/Figure 1_Fine-tuning improved for most pLMs and tasks.csv]

	ProtT5	CI PT5	ESM2 8M	CI ESM2 8M	ESM2 35M	CI ESM2 35M	ESM2 150M	CI ESM2 150M	ESM2 650M	CI ESM2 650M	ESM2 3B	CI ESM2 3B	Ankh-base	CI ankh-base	Ankh-large	CI ankh-large
Stability	4,6	3,3	1,5	3,98	7,8	1,94	-5,1	3,11	7,9	7,56	5,2	1,12	5,3	6,17	11,3	6,64
Meltome	3,2	1,08	2	0,86	1,2	2,97	0,9	1,94	0,8	2,03	2,2	1,55	3,5	1,95	-2,1	4,8
GB1	2,7	0,69	6,5	1,36	5,2	0,73	4,6	1,14	2,2	1,31	2,7	0,99	1,8	1,62	3,4	1,68
AAV	7,4	3,8	15,8	3,11	21,8	6,41	18,9	2	31,2	5,04	8,1	1,21	17,6	5,22	11,7	2,84
Disorder	0,4	0,45	1,8	0,79	4,7	1,34	3	1,58	0	0,78	0,6	0,97	-2,6	0,75	-1,1	0,8
GFP	6,6	1,52	4,9	0,5	3,9	0,4	5,2	0,33	4	0,51	4,9	0,22	3,2	0,35	2,5	0,49
Secondary structure	0,6	0,12	0,8	0,18	0,9	0,1	0,6	0,16	0,8	0,08	0,8	0,1	-0,4	0,08	-0,3	0,17
Subcellular location	3,8	2,74	3,9	2,11	3,2	2,45	2,2	2,08	0,9	2,57	3,6	1,4	2,2	1,31	2,2	2,92
