# Supplementary material for: Fine-tuning protein language models boosts predictions across diverse tasks
Source: Nat Commun. 2024 Aug 28;15:7407. doi: 10.1038/s41467-024-51844-2 (PMC11358375; doi:10.1038/s41467-024-51844-2)
Supplement: Supplementary file 4 — Source_data [file 41467_2024_51844_MOESM4_ESM.zip › source_data/main/Figure 2_Comparison of different PEFT methods.csv]

PEFT method	seed	value
LoRA	99	0.6424489795918367
LoRA	98	0.6542857142857142
LoRA	97	0.636326530612245
DoRA	99	0.6383673469387755
DoRA	98	0.6510204081632653
DoRA	97	0.6485714285714286
IA3	99	0.6351020408163265
IA3	98	0.6359183673469389
IA3	97	0.6302040816326531
Prefix tuning	99	0.6293877551020408
Prefix tuning	98	0.6208163265306123
Prefix tuning	97	0.6232653061224489
