# Supplementary material for: Fine-tuning protein language models boosts predictions across diverse tasks
Source: Nat Commun. 2024 Aug 28;15:7407. doi: 10.1038/s41467-024-51844-2 (PMC11358375; doi:10.1038/s41467-024-51844-2)
Supplement: Supplementary file 4 — Source_data [file 41467_2024_51844_MOESM4_ESM.zip › source_data/main/Figure 3a_SecStr.csv]

Dataset	Model	Mean	CI	Violin Distribution #1	Violin Distribution #2	Violin Distribution #3	Violin Distribution #4	Violin Distribution #5	Violin Distribution #6	Violin Distribution #7	Violin Distribution #8	Violin Distribution #9	Violin Distribution #10
CASP12	ProtT5*	0,822997808	0,045288086
NEW364	ProtT5*	0,846904755	0,008934021
CASP12	ProtT5 LoRA	0,82755712	0,009969408	0,831648594	0,834899546	0,826969802	0,845913354	0,817857143	0,812644889	0,836267606	0,829842033	0,820247295	0,802988883
NEW364	ProtT5 LoRA	0,852966025	0,002554784	0,851879787	0,851851852	0,848515949	0,848516284	0,845387847	0,852018976	0,860470949	0,85073108	0,850995521	0,852924436
CASP12	ProstT5*	0,848862588	0
NEW364	ProstT5*	0,871335983	0,009780884
CASP12	ProstT5 LoRA	0,86093975	0,00947389	0,859556686	0,84851629	0,863258026	0,842213115	0,880365808	0,842863378	0,890147225	0,851166235	0,882362305	0,874658724
NEW364	ProstT5 LoRA	0,874041424	0,002429035	0,870239846	0,880974029	0,873935287	0,870799282	0,883337905	0,86820339	0,875384719	0,875127073	0,875307765	0,87356236
