# Supplementary material for: Fine-tuning protein language models boosts predictions across diverse tasks
Source: Nat Commun. 2024 Aug 28;15:7407. doi: 10.1038/s41467-024-51844-2 (PMC11358375; doi:10.1038/s41467-024-51844-2)
Supplement: Supplementary file 4 — Source_data [file 41467_2024_51844_MOESM4_ESM.zip › source_data/main/Figure 3b_Disorder.csv]

Model	Mean	CI	Violin distribution #1	Violin distribution #2	Violin distribution #3	Violin distribution #4	Violin distribution #5	Violin distribution #6	Violin distribution #7	Violin distribution #8	Violin distribution #9	Violin distribution #10	Violin distribution #11	Violin distribution #12	Violin distribution #13	Violin distribution #14	Violin distribution #15	Violin distribution #16	Violin distribution #17	Violin distribution #18	Violin distribution #19	Violin distribution #20	Violin distribution #21	Violin distribution #22	Violin distribution #23	Violin distribution #24	Violin distribution #25	Violin distribution #26	Violin distribution #27	Violin distribution #28	Violin distribution #29	Violin distribution #30	Violin distribution #31	Violin distribution #32	Violin distribution #33	Violin distribution #34	Violin distribution #35	Violin distribution #36	Violin distribution #37	Violin distribution #38	Violin distribution #39	Violin distribution #40	Violin distribution #41	Violin distribution #42	Violin distribution #43	Violin distribution #44	Violin distribution #45	Violin distribution #46	Violin distribution #47
SETH*	0,72	0,01
AlphaFold2_rsa_25*	0,64	0,01
AlphaFold2_exp_res*	0,61	0,01
ODiNPred*	0,67	0,01
SETH-LoRA	0,735723772	0,009185088	0,767475326	0,729666051	0,793729318	0,733135988	0,75770681	0,719855627	0,715721481	0,76098583	0,744275717	0,687060944	0,717538086	0,716757117	0,734583687	0,756783667	0,7527038	0,735639486	0,765564134	0,725513606	0,725866016	0,732032145	0,674449245	0,693940213	0,72925931	0,718518433	0,781442984	0,705283867	0,765236175	0,700447548	0,789580245	0,777028429	0,719601526	0,721216039	0,748620009	0,738881359	0,680209668	0,697184052	0,759204141	0,761557293	0,775783684	0,652363721	0,679489823	0,790760081	0,769019629	0,795077873	0,747032209	0,713071362	0,730585756
ESM2 150M finetuned	0,742214586	0,008687065	0,708580002	0,730744547	0,761858025	0,735145727	0,746015223	0,712366461	0,759784082	0,7375484	0,762093175	0,715497735	0,773813559	0,72354265	0,776086697	0,75686225	0,751968247	0,689640033	0,756762149	0,759469234	0,699454396	0,74308012	0,765592291	0,752788099	0,790076515	0,729712447	0,742605473	0,766918495	0,713495479	0,725053123	0,754534348	0,728838506	0,696264887	0,763094912	0,738511759	0,743358265	0,767246775	0,742208845	0,76014798	0,77331377	0,793049841	0,769093043	0,72713316	0,755036101	0,7323795	0,76717286	0,63873394	0,728002621	0,701427683
[truncated: 3 more columns]
