# Supplementary material for: Fine-tuning protein language models boosts predictions across diverse tasks
Source: Nat Commun. 2024 Aug 28;15:7407. doi: 10.1038/s41467-024-51844-2 (PMC11358375; doi:10.1038/s41467-024-51844-2)
Supplement: Supplementary file 4 — Source_data [file 41467_2024_51844_MOESM4_ESM.zip › source_data/main/Figure 4_Simple methods limited for mutational effects.csv]

Dataset	Model	Mean	CI	Violin distribution #1 (values from Table S2)	Violin distribution #2 (values from Table S2)	Violin distribution #3 (values from Table S2)	Violin distribution #4 (values from Table S2)	Violin distribution #5 (values from Table S2)	Violin distribution #6 (values from Table S2)	Violin distribution #7 (values from Table S2)	Violin distribution #8 (values from Table S2)	Violin distribution #9 (values from Table S2)	Violin distribution #10 (values from Table S2)	Violin distribution #11 (values from Table S2)	Violin distribution #12 (values from Table S2)	Violin distribution #13 (values from Table S2)	Violin distribution #14 (values from Table S2)	Violin distribution #15 (values from Table S2)	Violin distribution #16 (values from Table S2)	Violin distribution #17 (values from Table S2)	Violin distribution #18 (values from Table S2)	Violin distribution #19 (values from Table S2)	Violin distribution #20 (values from Table S2)	Violin distribution #21 (values from Table S2)	Violin distribution #22 (values from Table S2)	Violin distribution #23 (values from Table S2)	Violin distribution #24 (values from Table S2)	Violin distribution #25 (values from Table S2)
AAV	Homology	0,47863098	0
GB1	Homology	0,397767076	0
GFP	Homology	0,641007832	0
AAV	RFA	0,4101038	0
GB1	RFA	0,6796357	0
GFP	RFA		0
AAV	PLM Finetuning	0,817527553	0,01466986	0,825124384	0,84877067	0,806316747	0,77570074	0,818470367	0,830798352	0,848017002		0,848019876	0,842381494	0,780918475	0,806944091	0,762198266	0,854094282	0,866382843	0,850053217	0,772459596	0,754837487	0,749652997	0,830447906	0,813566595	0,795612477	0,842377471	0,83621235	0,86130359
GB1	PLM Finetuning	0,880652863	0,003710966	0,891358336	0,882086412	0,874581709	0,874385197	0,880631091	0,881848861	0,878224282	0,878007093	0,881015864		0,871038443	0,886129734	0,880908701	0,893365725	0,88927634	0,897676257	0,879405173	0,876142427	0,880580863	0,865629587	0,874152466	0,855144255	0,878315892	0,893513101	0,892250907
GFP	PLM Finetuning	0,690280026	0,002478645	0,68561038	0,688758536	0,690874217	0,69150347	0,687435226	0,688534505	0,692966703	0,688610591	0,690446105		0,687813833	0,691967359	0,684908095	0,698749058	0,700004256	0,698995576	0,669162779	0,681770625	0,688290955	0,690015598	0,691881752	0,693306222	0,695643407	0,691680667	0,697790711
