# Supplementary material for: Fine-tuning protein language models boosts predictions across diverse tasks
Source: Nat Commun. 2024 Aug 28;15:7407. doi: 10.1038/s41467-024-51844-2 (PMC11358375; doi:10.1038/s41467-024-51844-2)
Supplement: Supplementary file 4 — Source_data [file 41467_2024_51844_MOESM4_ESM.zip › source_data/main/Figure 5a_Training Speed.csv]

Model	Size	LoRA base	Full model base	LoRA scaled	Full model scaled	Speedup
ESM2 8M	7511728	19,23	22,22	9,23	10,67	0,87
ESM2 35M	33500304	10,42	9,52	5	4,57	1,09
ESM2 150M	148138720	4,2	3,14	2,02	1,51	1,34
ESM2 650M	651041056	3,28	1,23	1,57	0,59	2,66
ESM2 3B	2839000192	1,59	0,34	0,76	0,17	4,47
Ankh-base	736453632	1,92	1,03	0,92	0,49	1,88
Ankh-large	1878705152	1,2	0,49	0,58	0,24	2,42
ProtT5	1208141824	2,08	0,69	1	0,33	3,03
