# Supplementary material for: Fine-tuning protein language models boosts predictions across diverse tasks
Source: Nat Commun. 2024 Aug 28;15:7407. doi: 10.1038/s41467-024-51844-2 (PMC11358375; doi:10.1038/s41467-024-51844-2)
Supplement: Supplementary file 4 — Source_data [file 41467_2024_51844_MOESM4_ESM.zip › source_data/main/Figure 5b_FT GPU requirements.csv]

Model	8GB	16GB	24GB
ESM2 8M	2000
ESM2 35M	2000
ESM2 150M	1900	2000
ESM2 650M	1300	2000
Ankh Base	400	1300	1800
ProtT5	500	1100	1500
Ankh Large	0	700	1200
ESM2 3B	200	1100	1600
