# Supplementary material for: Fine-tuning protein language models boosts predictions across diverse tasks
Source: Nat Commun. 2024 Aug 28;15:7407. doi: 10.1038/s41467-024-51844-2 (PMC11358375; doi:10.1038/s41467-024-51844-2)
Supplement: Supplementary file 4 — Source_data [file 41467_2024_51844_MOESM4_ESM.zip › source_data/main/Table 1_Protein language models (pLMs) applied in study.xlsx]

## Sheet: Tabelle1
Model	Architecture (pretraining)	Number of parameters (encoder)	Trained parameters LoRA	Encoder layers	Embedding dimensions	Huggingface model checkpoint
Ankh Base	Encoder-Decoder	736 M	2,100 K	48	768	ankh-base
Ankh Large		1,900 M	4,900 K	48	1536	ankh-large
ProtT5		1,200 M	3,500 K	24	1024	prot_t5_xl_uniref50
ProstT5		1,200 M	3,500 K	24	1024	ProstT5
ESM2 8M	Encoder	8 M	163 K	6	320	esm2_t6_8M_UR50D
ESM2 35M		35 M	483 K	12	480	esm2_t12_35M_UR50D
ESM2 150M		150 M	1,600 K	30	640	esm2_t30_150M_UR50D
ESM2 650M		650 M	3,500 K	33	1280	esm2_t33_650M_UR50D
ESM2 3B		3,000 M	7,700 K	36	2560	esm2_t36_3B_UR50D
