# Supplementary material for: Fine-tuning protein language models boosts predictions across diverse tasks
Source: Nat Commun. 2024 Aug 28;15:7407. doi: 10.1038/s41467-024-51844-2 (PMC11358375; doi:10.1038/s41467-024-51844-2)
Supplement: Supplementary file 4 — Source_data [file 41467_2024_51844_MOESM4_ESM.zip › source_data/main/Table 2_Task specific datasets.xlsx]

## Sheet: Tabelle1
Prediction level	Sequence diversity	Dataset	# of sequences			Average length (number of residues/tokens)
			Train	Validation	Test
per-protein	Mutational landscapes	GFP22, 62	21446	5362	27217	237
		AAV23, 63	28626	3181	50776	736.3
		GB123, 64	2691	299	5743	265
	Diverse datasets	Stability22, 65	53614	2512	12851	45
		Meltome23, 66	22335	2482	3134	544.5
		Sub. Loc.34, 67	9503	1678	490	519.9
per-residue		Disorder19, 50	1056	118	117	118.1
		Sec. Str.14, 68	9712	1080	364	255
