# Supplementary material for: Fine-tuning protein language models boosts predictions across diverse tasks
Source: Nat Commun. 2024 Aug 28;15:7407. doi: 10.1038/s41467-024-51844-2 (PMC11358375; doi:10.1038/s41467-024-51844-2)
Supplement: Supplementary file 4 — Source_data [file 41467_2024_51844_MOESM4_ESM.zip › source_data/SOM/Figure S1_GPU requirements - embedding creation.csv]

Model	8GB	16GB	24GB
ESM2 8M	9500	10000
ESM2 35M	9500	10000
ESM2 150M	9500	10000
ESM2 650M	7000	10000
Ankh Base	5000	7000	8500
ProtT5	3000	5000	8500
Ankh Large	5000	7000	8500
ESM2 3B	2500	7500	10000
