# Supplementary material for: Fine-tuning protein language models boosts predictions across diverse tasks
Source: Nat Commun. 2024 Aug 28;15:7407. doi: 10.1038/s41467-024-51844-2 (PMC11358375; doi:10.1038/s41467-024-51844-2)
Supplement: Supplementary file 4 — Source_data [file 41467_2024_51844_MOESM4_ESM.zip › source_data/SOM/Figure S2_LoRA compared to fine-tuning full models.csv]

	ESM2 8M	CI ESM2 8M	ESM2 35M	CI ESM2 35M	ESM2 150M	CI ESM2 150M	ESM2 650M	CI ESM2 650M
Stability	0,2	5,1	-2,1	1,9	6,3	2	5,7	5,8
GFP	0,2	0,5	0,4	0,3	0,5	0,4	0,6	0,5
AAV	-3	4,7	-0,3	6,5	-1,2	3,1	3,3	5,8
GB1	-3,6	1,8	-0,9	1,1	-0,5	0,9	0,3	1,6
Meltome	-1,2	2,9	-1,9	3,9	-3,6	2,6	-4	3,4
Subcellular location	0	2,1	-0,2	1,9	-1,2	2	0,1	1,9
Disorder	-4,9	1,9	-4,4	1,6	-4,7	1,7	-0,3	0,9
Secondary structure	-0,2	0,2	-0,3	0,1	-0,4	0,2	-0,1	0,1
Mean	-1,6		-1,2		-0,6		0,7
