# Supplementary material for: Fine-tuning protein language models boosts predictions across diverse tasks
Source: Nat Commun. 2024 Aug 28;15:7407. doi: 10.1038/s41467-024-51844-2 (PMC11358375; doi:10.1038/s41467-024-51844-2)
Supplement: Supplementary file 4 — Source_data [file 41467_2024_51844_MOESM4_ESM.zip › source_data/SOM/Figure S3_Model size impact per prediction task.csv]

Model	Params	Seed	Training	Stability	GFP	AAV	GB1	Meltome	Subcellular Location	Disorder	Secondary Structure
ESM2	7511728	99	emb	0.7160636845444562	0.6353947113719837	0.6823981190675062	0.8255353445367983	0.5605357221599268	0.5204081632653061	0.700005107029503	0.7532306295722754
ESM2	7511728	98	emb	0.755996593926577	0.6392535882613529	0.6652207510752652	0.8143165149198519	0.571302232317527	0.5306122448979592	0.7012443901663676	0.7521760025631441
ESM2	7511728	97	emb	0.7514713717423537	0.637606870621086	0.6630415025739869	0.817480366593303	0.5679062091055787	0.5163265306122449	0.6928305649709714	0.7524563464516474
ESM2	7511728	96	emb	0.7478739245368164	0.6407095103852818	0.6637064253896934	0.8189253447565303	0.5589782083088756	0.5224489795918368	0.6968806249495513	0.7533774763710152
ESM2	7511728	95	emb	0.7804263517238922	0.6409117019050313	0.668744196438954	0.8141108870713892	0.5619087949821804	0.5122448979591837	0.6962947324043758	0.752442996742671
ESM2	7511728	99	fine	0.7727321850819191	0.6856103804669635	0.8251243839014237	0.8913583359850086	0.5805811026981559	0.5448979591836735	0.7097096676406854	0.7624686281839056
ESM2	7511728	98	fine	0.7456933331559393	0.6887585361531479	0.8487706701482313	0.8820864122169386	0.5846921549086652	0.5714285714285714	0.7161568242098925	0.7616142468094196
ESM2	7511728	97	fine	0.7778886646509704	0.6908742166182665	0.806316747014368	0.8745817093668478	0.5875927505051447	0.5591836734693878	0.7181937452758872	0.7602392267848561
ESM2	33500304	99	emb	0.669430359246266	0.6510140369599069	0.638245028208939	0.822626578231524	0.5836433302650517	0.5428571428571428	0.6869292187656084	0.7822128477599188
ESM2	33500304	98	emb	0.6772240585515779	0.6512070105299694	0.5932032165983507	0.8287869612958679	0.5826720703852871	0.5489795918367347	0.6783879041102107	0.7825866396112565
ESM2	33500304	97	emb	0.6999610710500214	0.6469722925723914	0.569169184181192	0.824873756767259	0.589805998477911	0.5673469387755102	0.6906125741767739	0.7818524056175575
ESM2	33500304	96	emb	0.7034640666779898	0.6490403953871279	0.5443824065290825	0.8263816616284247	0.5933939192029304	0.5428571428571428	0.6892537279026936	0.7827201367010199
ESM2	33500304	95	emb	0.7045600419366802	0.6509536710146964	0.607209642951774	0.8307601003508125	0.5807452403373132	0.5448979591836735	0.6889513794011023	0.782453142521493
ESM2	33500304	99	fine	0.7658639303175652	0.6915034704313269	0.7757007397970427	0.8743851971273257	0.5815545377012837	0.5897959183673469	0.7269689556553044	0.7905697655791104
ESM2	33500304	98	fine	0.7739964750906548	0.6874352257829899	0.8184703674285879	0.880631090594339	0.5903090011143897	0.5653061224489796	0.7425278778991115	0.7907032626688738
ESM2	33500304	97	fine	0.7670783138074521	0.6885345047469102	0.8307983522112418	0.8818488610876452	0.6234459468629304	0.5877551020408164	0.7314002738887627	0.7917311902600523
ESM2	148138720	99	emb	0.7928823575205705	0.6392102950352052	0.6741256496917944	0.8396420229356234	0.6120485086203898	0.5877551020408164	0.7155955288444963	0.8213675441875367
ESM2	148138720	98	emb	0.7534693363941405	0.6371782609937436	0.6531339705539213	0.8383944729175073	0.6107392030375081	0.6	0.7113387125503189	0.8221017781812356
ESM2	148138720	97	emb	0.7865202647171149	0.6389643235884584	0.6292169597686661	0.8398145897620292	0.6224564167038017	0.610204081632653	0.713222597249302	0.8203129171784055
ESM2	148138720	96	emb	0.7807208285513783	0.6392284674395825	0.6539862100831092	0.8142013504483352	0.6113048811607242	0.5877551020408164	0.7102112681879221	0.821687937202969
ESM2	148138720	95	emb	0.807450227171204	0.6384249993265874	0.6739734538973556	0.8344807493484385	0.6259521997100601	0.5857142857142857	0.7011004032196837	0.8220617290543066
ESM2	148138720	99	fine	0.7399701580475291	0.6929667029827927	0.848017002131925	0.878224281566995	0.6378495168201967	0.6061224489795919	0.7476933452486481	0.8268943237037433
ESM2	148138720	98	fine	0.7405454958102926	0.6886105907896077		0.8780070929179186	0.6262196321784934	0.6142857142857143	0.7292773472277297	0.828629785870668
ESM2	148138720	97	fine	0.7192375069779325	0.6904461050860905	0.8480198757765414	0.8810158636067499	0.6147729270644285	0.6265306122448979	0.7438171888462157	0.8283093928552357
ESM2	148138720	96	fine			0.8423814944983729
ESM2	651041056	99	emb	0.6486808100378295	0.649121362021403	0.5137271364729643	0.8609223370783347	0.6538095388439101	0.6163265306122448	0.7253577362253385	0.8477198697068404
ESM2	651041056	98	emb	0.6409262040018109	0.6470229540138409	0.4498560313770773	0.8592678278970796	0.6500911479237296	0.6469387755102041	0.7153049906658395	0.8477999679606985
ESM2	651041056	97	emb	0.6625394136725687	0.6467834163975857	0.4771432851652219	0.8593153077106173	0.6655108704773913	0.6183673469387755	0.7218103040970089	0.8476798205799113
ESM2	651041056	96	emb	0.6514067948997686	0.6475494810005031	0.4406377373776448	0.848397553641627	0.6595951416851719	0.6224489795918368	0.7186996866365801	0.8473060287285737
ESM2	651041056	95	emb	0.7168209994205745	0.6493733257208808	0.4750691317605351	0.8553020656185506	0.6518266215894719	0.6428571428571429	0.7207472339097836	0.846424947936135
ESM2	651041056	99	fine	0.6982547223472361	0.6878138333211922	0.7809184751288427	0.8710384429124461	0.6608943058844929	0.6510204081632653	0.719692653726544	0.8549420622630427
ESM2	651041056	98	fine	0.7845813803586783	0.6919673588816572	0.8069440914742879	0.8861297341138984	0.6780729621846012	0.6346938775510204	0.7235363613357443	0.855342553532333
ESM2	651041056	97	fine	0.7453471725203286	0.6849080949630326	0.7621982664051672	0.8809087014560719	0.6525998225328632	0.6285714285714286	0.7156718270956219	0.8553292038233566
ankh-base	736453632	99	emb	0.7400325605729345	0.6590003534864587	0.6221333646156962	0.8528883479007834	0.5629756741237398	0.6	0.7089515196585968	0.8442109759841941
ankh-base	736453632	98	emb	0.7471894253820207	0.659293410510147	0.6035848902426465	0.8450981686099349	0.5860011006674873	0.5979591836734693	0.7084033714686155	0.8433165574230066
ankh-base	736453632	97	emb	0.7343253364321164	0.6577360176412992	0.6202273362369033	0.852581283822797	0.5790703010846954	0.6142857142857143	0.7061283979010651	0.8437971405305104
ankh-base	736453632	96	emb	0.805337174229166	0.6591244088827855	0.6420612653851969	0.845844980050477	0.5807101796591899	0.5979591836734693	0.7138461477826387	0.8434233536691186
ankh-base	736453632	95	emb	0.7542751624334709	0.6627130975709506	0.6989737859520073	0.8380592376201226	0.5790621912010919	0.6040816326530613	0.7102072329239076	0.8441041797380822
ankh-base	736453632	99	fine	0.7716218132368745	0.690015597879791	0.8304479062314839	0.8656295871348827	0.6196652076604978	0.6306122448979592	0.6845864523266324	0.8398857280166602
ankh-base	736453632	98	fine	0.8298270288162509	0.691881752063058	0.8135665951072527	0.8741524657985323	0.6191088416333449	0.6265306122448979	0.6795563377662526	0.840272864408816
ankh-base	736453632	97	fine	0.8257252527368482	0.6933062221752037	0.7956124774057721	0.8551442554996292	0.6011116224538878	0.6183673469387755	0.6883592580747672	0.8393784458476284
ProtT5	1208141824	99	emb	0.7700895233630777	0.6139004185702367	0.7011273083502044	0.8556132373736114	0.6878440211588476	0.6204081632653061	0.7095886420822879	0.842475536984875
ProtT5	1208141824	98	emb	0.7688711979806423	0.6157182208599541	0.7100958712082558	0.8522702164552152	0.6959879681836495	0.6306122448979592	0.7098041649109634	0.8432097611768946
ProtT5	1208141824	97	emb	0.7929397101544953	0.6054747169329172	0.6405138087326159	0.8573299503762735	0.7108600999832438	0.5897959183673469	0.7089983759808048	0.8437036938151624
ProtT5	1208141824	96	emb	0.7600435613929388	0.6182823386360429	0.6755860028881285	0.8458269228143431	0.6859182621190568	0.6040816326530613	0.7059724015292754	0.8436235966305784
ProtT5	1208141824	95	emb	0.7961117123298994	0.6144723892257161	0.6982333018665801	0.8477180727786584	0.6904628737345391	0.6224489795918368	0.7112190994680814	0.8428493238462668
ProtT5	1208141824	99	fine	0.8062181949028263	0.6691627793832903	0.7724595962428596	0.879405173486472	0.7260296622826508	0.6693877551020408	0.7090017621658766	0.848829913628536
ProtT5	1208141824	98	fine	0.8251610221067988	0.6817706250180804	0.7548374872808382	0.8761424269977658	0.7280709755700985	0.6632653061224489	0.7157442639827749	0.8501381676434073
ProtT5	1208141824	97	fine	0.8396222127954662	0.6882909548237367	0.7496529973152491	0.8805808628534306	0.7244830028021204	0.6448979591836734	0.7133228826825705	0.8489367098746479
ProtT5	1208141824	96	fine						0.6448979591836734	0.7169064166592012	0.848683068790132
ProtT5	1208141824	95	fine						0.6326530612244898	0.7111221622611954	0.8479755436596403
ankh-large	1878705152	99	emb	0.6943639085721572	0.6711994825417035	0.7541452496787849	0.8544031395498204	0.6078054623902995	0.6142857142857143	0.6986116925519686	0.8598165774473028
ankh-large	1878705152	98	emb	0.6522883711469765	0.6697881599413936	0.7108265655754789	0.8605933821256659	0.627436842041925	0.5877551020408164	0.6988216457461004	0.8598432765088307
ankh-large	1878705152	97	emb	0.6640240570325667	0.6676894053137411	0.7271923607552787	0.8566952979688853	0.6219008161549484	0.5959183673469388	0.6999499709511452	0.8600702185318186
ankh-large	1878705152	96	emb	0.6737737443889964	0.6713180858686734	0.7287461002308184	0.8392630786355797	0.6171773507762058	0.6244897959183674	0.6935936067845128	0.8602971605548065
ankh-large	1878705152	95	emb	0.7726609902541617	0.6713296665500859	0.7266854394757789	0.8576712750523743	0.6268069239595734	0.6081632653061224	0.6998143532251718	0.8606709474161983
ankh-large	1878705152	99	fine	0.8044364629212203	0.6956434071379676	0.842377471102606	0.8783158922449451	0.5722457320746293	0.6122448979591837	0.6924042199357853	0.8581745851633316
ankh-large	1878705152	98	fine	0.8251107829099846	0.6916806669837094	0.8362123504930398	0.8935131013261369	0.5846140569220866	0.6408163265306123	0.6840627865346282	0.8570131759868641
ankh-large	1878705152	97	fine	0.7819599397881045	0.6977907107037544	0.8613035901258096	0.892250906689261	0.6400994914196647	0.6306122448979592	0.6834543281640889	0.8557449705642847
ESM2	2839000192	99	emb	0.8015551346934693	0.6486018062070121	0.7763062466465248	0.8562769189507179	0.6766326174777583	0.6387755102040816	0.7128023586071348	0.8556095477118599
ESM2	2839000192	98	emb	0.7865900147455298	0.6489930953176665	0.7749414932189012	0.8678177347599724	0.6782476684913465	0.6346938775510204	0.7094399108010624	0.8558231430554814
ESM2	2839000192	97	emb	0.7842743224041807	0.649975029324268	0.7731337020415623	0.871355553635522	0.6761016870117335	0.6510204081632653	0.7133160901023297	0.8553158541143803
ESM2	2839000192	96	emb	0.7835230221846036	0.6524874706687344	0.7732613093352104	0.8680514792551026	0.6775794280312724	0.6428571428571429	0.707950767114458	0.8556095477118599
ESM2	2839000192	95	emb	0.788278397743162	0.650975994312536	0.780125715171547	0.8687489380755551	0.6745579465197113	0.6408163265306123	0.70712170414782	0.855689645965718
ESM2	2839000192	99	fine	0.8410888017269846	0.698749058163897	0.8540942821621667	0.8933657252927533	0.7106146545908325	0.6816326530612244	0.7189021698437252	0.8635926736797138
ESM2	2839000192	98	fine	0.8447833351047109	0.7000042564287989	0.8663828433656258	0.8892763400216963	0.6855378097923023	0.6693877551020408	0.708341052338518	0.863832968441288
ESM2	2839000192	97	fine	0.8363568929884576	0.6989955758797345	0.8500532172906385	0.897676256745062	0.7006399879580709	0.6836734693877551	0.7197225317793641	0.8649009451593955
