# Supplementary material for: Fine-tuning protein language models boosts predictions across diverse tasks
Source: Nat Commun. 2024 Aug 28;15:7407. doi: 10.1038/s41467-024-51844-2 (PMC11358375; doi:10.1038/s41467-024-51844-2)
Supplement: Supplementary file 4 — Source_data [file 41467_2024_51844_MOESM4_ESM.zip › source_data/SOM/Figure S4_Impact of initial representation quality.csv]

Dataset	Model	Finetuning	Pretrained Embeddings	Icrease	Best
GFP	Ankh-base	0,691734524	0,659573458	0,032161066
Stability	Ankh-base	0,809058032	0,756231932	0,0528261
AAV	Ankh-base	0,813208993	0,637396128	0,175812864
Meltome	Ankh-base	0,613295224	0,577563889	0,035731335
GB1	Ankh-base	0,864975436	0,846894404	0,018081033
Subcellular Location	Ankh-base	0,625170068	0,602857143	0,022312925
Disorder	Ankh-base	0,684167349	0,709507334	-0,025339985
Secondary Structure	Ankh-base	0,839845679	0,843770441	-0,003924762
GFP	Ankh-large	0,695038262	0,67026496	0,024773302
Stability	Ankh-large	0,803835729	0,691422214	0,112413514
AAV	Ankh-large	0,846631137	0,729519143	0,117111994
Meltome	Ankh-large	0,598986427	0,620225479	-0,021239052
GB1	Ankh-large	0,888026633	0,853725235	0,034301399
Subcellular Location	Ankh-large	0,627891156	0,606122449	0,021768707
Disorder	Ankh-large	0,686640445	0,698158254	-0,011517809
Secondary Structure	Ankh-large	0,856977577	0,860139636	-0,003162059
GFP	ESM2 8M*	0,688414378	0,638775277	0,049639101
Stability	ESM2 8M*	0,765438061	0,750366385	0,015071676
AAV	ESM2 8M*	0,826737267	0,668622199	0,158115068
Meltome	ESM2 8M*	0,584288669	0,564126233	0,020162436
GB1	ESM2 8M*	0,882675486	0,818073692	0,064601794
Subcellular Location	ESM2 8M*	0,558503401	0,520408163	0,038095238
Disorder	ESM2 8M*	0,714686746	0,697451084	0,017235662
Secondary Structure	ESM2 8M*	0,761440701	0,75273669	0,00870401
GFP	ESM2 35M*	0,689157734	0,649837481	0,039320252
Stability	ESM2 35M*	0,768979573	0,690927919	0,078051654
AAV	ESM2 35M*	0,808323153	0,590441896	0,217881257
Meltome	ESM2 35M*	0,598436495	0,586052112	0,012384383
GB1	ESM2 35M*	0,87895505	0,826685812	0,052269238
Subcellular Location	ESM2 35M*	0,580952381	0,549387755	0,031564626
Disorder	ESM2 35M*	0,733632369	0,686826961	0,046805408
Secondary Structure	ESM2 35M*	0,791001406	0,782365034	0,008636372
GFP	ESM2 150M*	0,690674466	0,638601269	0,052073197
Stability	ESM2 150M*	0,733251054	0,784208603	-0,050957549
AAV	ESM2 150M*	0,846139457	0,656887249	0,189252209
Meltome	ESM2 150M*	0,626280692	0,616500242	0,00978045
GB1	ESM2 150M*	0,879082413	0,833306637	0,045775776
Subcellular Location	ESM2 150M*	0,615646259	0,594285714	0,021360544
Disorder	ESM2 150M*	0,740262627	0,710293702	0,029968925	1
Secondary Structure	ESM2 150M*	0,827944501	0,821506381	0,00643812
GFP	ESM2 650M*	0,688229762	0,647970108	0,040259655
Stability	ESM2 650M*	0,742727758	0,664074844	0,078652914
AAV	ESM2 650M*	0,783353611	0,471286664	0,312066947
Meltome	ESM2 650M*	0,663855697	0,656166664	0,007689033
GB1	ESM2 650M*	0,879358959	0,856641018	0,022717941
Subcellular Location	ESM2 650M*	0,638095238	0,629387755	0,008707483
Disorder	ESM2 650M*	0,719633614	0,72038399	-0,000750376
Secondary Structure	ESM2 650M*	0,855204607	0,847386127	0,00781848
GFP	ESM2 3B	0,69924963	0,650206679	0,049042951	1
Stability	ESM2 3B	0,84074301	0,788844178	0,051898832	1
AAV	ESM2 3B	0,856843448	0,775553693	0,081289754	1
Meltome	ESM2 3B	0,698930817	0,67662387	0,022306948
GB1	ESM2 3B	0,893439441	0,866450125	0,026989316	1
Subcellular Location	ESM2 3B	0,678231293	0,641632653	0,036598639	1
Disorder	ESM2 3B	0,715655251	0,710126166	0,005529085
Secondary Structure	ESM2 3B	0,864108862	0,855609548	0,008499315	1
GFP	ProtT5	0,679741453	0,613569617	0,066171836
Stability	ProtT5	0,823667143	0,777611141	0,046056002
AAV	ProtT5	0,75898336	0,685111259	0,073872102
Meltome	ProtT5	0,726194547	0,694214645	0,031979902	1
GB1	ProtT5	0,878709488	0,85175168	0,026957808
Subcellular Location	ProtT5	0,651020408	0,613469388	0,03755102
Disorder	ProtT5	0,713219498	0,709116537	0,004102961
Secondary Structure	ProtT5	0,848912681	0,843172382	0,005740298
