# Supplementary material for: Fine-tuning protein language models boosts predictions across diverse tasks
Source: Nat Commun. 2024 Aug 28;15:7407. doi: 10.1038/s41467-024-51844-2 (PMC11358375; doi:10.1038/s41467-024-51844-2)
Supplement: Supplementary file 4 — Source_data [file 41467_2024_51844_MOESM4_ESM.zip › source_data/SOM/Figure S5_Upper bound comparison of models and tasks.csv]

	ProtT5	CI PT5	ESM2 8M	CI ESM2 8M	ESM2 35M	CI ESM2 35M	ESM2 150M	CI ESM2 150M	ESM2 650M	CI ESM2 650M	ESM2 3B	CI ESM2 3B	Ankh-base	CI ankh-base	Ankh-large	CI ankh-large
Stability	3,5	2,44	3,2	2,55	7	1,52	2,9	2,32	12	2,63	5,1	1,51	1,3	2,83	5,9	3,54
Meltome	2,1	0,76	1,8	1,06	2,1	1,49	1,5	1,34	1,9	1,53	2,4	1,75	2,2	0,79	-3,3	4,58
GB1	2	0,74	5,5	1,05	5,1	0,79	4	0,8	2,2	1,16	2,9	0,92	1,8	1,14	2,3	1,02
AAV	3,7	2,15	14,5	1,35	19,2	4,45	17,9	2,02	16,9	5,81	7,9	1,18	15,1	4,24	10,3	1,27
Disorder	0,9	0,68	2,4	0,39	5,1	0,74	3	0,67	1,4	0,36	0,3	1,18	-1,5	1,02	-0,3	1,5
GFP	7,4	0,59	4,8	0,55	4,1	0,31	5,2	0,44	4,2	0,36	4,8	0,22	3,5	0,22	2,7	0,28
Secondary structure	0,7	0,04	0,9	0,07	0,9	0,07	0,7	0,07	0,9	0,07	0,8	0,04	-0,3	0,07	-0,3	0,07
Subcellular location	4,1	1,7	5,4	0,68	4	1,59	2,6	0,97	1,2	1,27	3,1	1,08	0,8	1,22	0,1	2,44
