# Supplementary material for: Fine-tuning protein language models boosts predictions across diverse tasks
Source: Nat Commun. 2024 Aug 28;15:7407. doi: 10.1038/s41467-024-51844-2 (PMC11358375; doi:10.1038/s41467-024-51844-2)
Supplement: Supplementary file 4 — Source_data [file 41467_2024_51844_MOESM4_ESM.zip › source_data/SOM/Figure S6_Downsampled datasets.csv]

data	fraction_of_full_dataset	number_of_datapoints	seed	value
Sec. Str.	100	9712	99	0.8268943237037433
Sec. Str.	50	4856	99	0.8215544401132056
Sec. Str.	25	2428	99	0.8212340470977733
Sec. Str.	12.5	1214	99	0.8145191434826721
Sec. Str.	6.25	607	99	0.8084717253163881
Sec. Str.	3.12	303	99	0.8033721364874246
Sec. Str.	1.56	151	99	0.788967800501949
Sec. Str.	0.78	75	99	0.7845757462487318
Sec. Str.	0.39	37	99	0.7546590484327441
Sec. Str.	100	9712	98	0.828629785870668
Sec. Str.	50	4856	98	0.8217012869119453
Sec. Str.	25	2428	98	0.8198456773642334
Sec. Str.	12.5	1214	98	0.8144924440647194
Sec. Str.	6.25	607	98	0.808231430554814
Sec. Str.	3.12	303	98	0.8025177551129385
Sec. Str.	1.56	151	98	0.7923185774550114
Sec. Str.	0.78	75	98	0.7845890959577081
Sec. Str.	0.39	37	98	0.6844662786351258
Sec. Str.	100	9712	97	0.8283093928552357
Sec. Str.	50	4856	97	0.8244513269610723
Sec. Str.	25	2428	97	0.8201527206706893
Sec. Str.	12.5	1214	97	0.8162546056495968
Sec. Str.	6.25	607	97	0.808778768622844
Sec. Str.	3.12	303	97	0.8035189832861643
Sec. Str.	1.56	151	97	0.7879131734928179
Sec. Str.	0.78	75	97	0.7827201367010199
Sec. Str.	0.39	37	97	0.7398141720510493
GFP	100	21446	99	0.6929667029827927
GFP	50	10723	99	0.6883181389410472
GFP	25	5361	99	0.6739895541629727
GFP	12.5	2680	99	0.6504335715691563
GFP	6.25	1340	99	0.584058965834405
GFP	3.12	670	99	0.5254028636908005
GFP	100	21446	98	0.6886105907896077
GFP	50	10723	98	0.6891513623118282
GFP	25	5361	98	0.676874517447311
GFP	12.5	2680	98	0.6543639196228515
GFP	6.25	1340	98	0.6085709547803492
GFP	3.12	670	98	0.580614984938243
GFP	100	21446	97	0.6904461050860905
GFP	50	10723	97	0.692418266496854
GFP	25	5361	97	0.6739246499833469
GFP	12.5	2680	97	0.6502597856009287
GFP	6.25	1340	97	0.6062156223935785
GFP	3.12	670	97	0.5613272878045763
GB1	100	2691	99	0.878224281566995
GB1	50	1345	99	0.8547951789026008
GB1	25	672	99	0.8248935463187842
GB1	12.5	336	99	0.795232789209161
GB1	6.25	168	99	0.7751064960040419
GB1	3.12	84	99	0.7034843287114507
GB1	100	2691	98	0.8780070929179186
GB1	50	1345	98	0.8450413602929129
GB1	25	672	98	0.8110248689607985
GB1	12.5	336	98	0.7856788503443056
GB1	6.25	168	98	0.6722498122752752
GB1	3.12	84	98	0.4681215665934253
GB1	100	2691	97	0.8810158636067499
GB1	50	1345	97	0.8623118110951177
GB1	25	672	97	0.809341167153591
GB1	12.5	336	97	0.7584403735037656
GB1	6.25	168	97	0.7403102455557787
GB1	3.12	84	97	0.5384263012882488
Disorder	100	1056	99	0.7476933452486481
Disorder	50	528	99	0.6675494684665941
Disorder	25	264	99	0.644208321594769
Disorder	12.5	132	99	0.6497933425165989
Disorder	6.25	66	99	0.5643638580934868
Disorder	3.12	33	99	0.558156427609362
Disorder	100	1056	98	0.7292773472277297
Disorder	50	528	98	0.693673646630591
Disorder	25	264	98	0.7083950581957282
Disorder	12.5	132	98	0.6145122921415948
Disorder	6.25	66	98	0.5924083387181109
Disorder	3.12	33	98	0.6193809291562123
Disorder	100	1056	97	0.7438171888462157
Disorder	50	528	97	0.6893853180157471
Disorder	25	264	97	0.6888041488637142
Disorder	12.5	132	97	0.6466710879422672
Disorder	6.25	66	97	0.6236760222320579
Disorder	3.12	33	97	0.5571370809007309
Meltome	100	22335	99	0.6378495168201967
Meltome	50	11167	99	0.5881150221384988
Meltome	25	5583	99	0.5616722114255748
Meltome	12.5	2790	99	0.5455589837344026
Meltome	6.25	1395	99	0.5028573626773878
Meltome	3.12	697	99	0.4854775159070844
Meltome	100	22335	98	0.6262196321784934
Meltome	50	11167	98	0.5911712709690313
Meltome	25	5583	98	0.575637297262867
Meltome	12.5	2790	98	0.5053861054128029
Meltome	6.25	1395	98	0.4725588810454185
Meltome	3.12	697	98	0.4340718958018796
Meltome	100	22335	97	0.6147729270644285
Meltome	50	11167	97	0.5803898457709771
Meltome	25	5583	97	0.5500149070990902
Meltome	12.5	2790	97	0.5167577776819652
Meltome	6.25	1395	97	0.5046612103013643
Meltome	3.12	697	97	0.4693951103107056
Sub. Loc.	100	9503	99	0.6061224489795919
Sub. Loc.	50	4751	99	0.6265306122448979
Sub. Loc.	25	2375	99	0.6020408163265306
Sub. Loc.	12.5	1187	99	0.6081632653061224
Sub. Loc.	6.25	593	99	0.5346938775510204
Sub. Loc.	3.12	296	99	0.4204081632653061
Sub. Loc.	100	9503	98	0.6142857142857143
Sub. Loc.	50	4751	98	0.6061224489795919
Sub. Loc.	25	2375	98	0.6061224489795919
Sub. Loc.	12.5	1187	98	0.6020408163265306
Sub. Loc.	6.25	593	98	0.5673469387755102
Sub. Loc.	3.12	296	98	0.4040816326530612
Sub. Loc.	100	9503	97	0.6265306122448979
Sub. Loc.	50	4751	97	0.5816326530612245
Sub. Loc.	25	2375	97	0.610204081632653
Sub. Loc.	12.5	1187	97	0.573469387755102
Sub. Loc.	6.25	593	97	0.4959183673469388
Sub. Loc.	3.12	296	97	0.3918367346938775
