# Supplementary material for: Fine-tuning protein language models boosts predictions across diverse tasks
Source: Nat Commun. 2024 Aug 28;15:7407. doi: 10.1038/s41467-024-51844-2 (PMC11358375; doi:10.1038/s41467-024-51844-2)
Supplement: Supplementary file 4 — Source_data [file 41467_2024_51844_MOESM4_ESM.zip › source_data/SOM/Figure S7 & Table S17_Model fine-tuning from random initialization.csv]

Dataset	Model	Training	Mean	Error	text	datag
Stability	ESM2 8M	Finetuning (random init)	0.68431349250013	0.0269031337949971	0.684 ± 0.03	diverse dataset
GFP	ESM2 8M	Finetuning (random init)	0.689447598965204	0.000200869059981162	0.689 ± 0.0002	mutational landscape
AAV	ESM2 8M	Finetuning (random init)	0.708340844047221	0.00860894800874947	0.708 ± 0.009	mutational landscape
GB1	ESM2 8M	Finetuning (random init)	0.857168877565864	0.00843021149369517	0.857 ± 0.008	mutational landscape
Meltome	ESM2 8M	Finetuning (random init)	0.527185941255646	0.00539405672636935	0.527 ± 0.005	diverse dataset
Subcellular location	ESM2 8M	Finetuning (random init)	0.469931972789116	0.00218276073916599	0.470 ± 0.002	diverse dataset
Disorder	ESM2 8M	Finetuning (random init)	0.649416406873852	0.018594455308505	0.649 ± 0.02	diverse dataset
Secondary strucure	ESM2 8M	Finetuning (random init)	0.708265249817554	0.000178797102223163	0.708 ± 0.0002	diverse dataset
Stability	ESM2 150M	Finetuning (random init)	0.674934346999242	0.0585603847223384	0.675 ± 0.06	diverse dataset
GFP	ESM2 150M	Finetuning (random init)	0.68994591269659	0.000343093112308803	0.690 ± 0.0003	mutational landscape
AAV	ESM2 150M	Finetuning (random init)	0.704254940223724	0.0384062597987577	0.704 ± 0.04	mutational landscape
GB1	ESM2 150M	Finetuning (random init)	0.870409579524763	0.00946013204699257	0.870 ± 0.009	mutational landscape
Meltome	ESM2 150M	Finetuning (random init)	0.512687344663122	0.00129693554941595	0.513 ± 0.001	diverse dataset
Subcellular location	ESM2 150M	Finetuning (random init)	0.459081632653061	0.000999999999999958	0.459 ± 0.001	diverse dataset
Disorder	ESM2 150M	Finetuning (random init)	0.635269355952126	0.00427134346176554	0.635 ± 0.004	diverse dataset
Secondary strucure	ESM2 150M	Finetuning (random init)	0.708412986596892	0.00113111046814449	0.708 ± 0.001	diverse dataset
Stability	ESM2 8M	Finetuning (from pretrained)	0.798018755446139	0.0110227263255222	0.798 ± 0.01	diverse dataset
GFP	ESM2 8M	Finetuning (from pretrained)	0.688891231048748	0.0036277832923338	0.689 ± 0.004	mutational landscape
AAV	ESM2 8M	Finetuning (from pretrained)	0.830793856513014	0.0100176871745334	0.831 ± 0.01	mutational landscape
GB1	ESM2 8M	Finetuning (from pretrained)	0.883815641014141	0.00781087288100052	0.884 ± 0.008	mutational landscape
Meltome	ESM2 8M	Finetuning (from pretrained)	0.594237645311699	0.00882076346170559	0.594 ± 0.009	diverse dataset
Subcellular location	ESM2 8M	Finetuning (from pretrained)	0.581972789115646	0.00292422829326154	0.582 ± 0.003	diverse dataset
Disorder	ESM2 8M	Finetuning (from pretrained)	0.72383451919182	0.00207293445762645	0.724 ± 0.002	diverse dataset
Secondary strucure	ESM2 8M	Finetuning (from pretrained)	0.761078923479468	0.000438089312164077	0.761 ± 0.0004	diverse dataset
Stability	ESM2 150M	Finetuning (from pretrained)	0.824639771139794	0.00698601421354272	0.825 ± 0.007	diverse dataset
GFP	ESM2 150M	Finetuning (from pretrained)	0.692473830347909	0.00310971128125312	0.692 ± 0.003	mutational landscape
AAV	ESM2 150M	Finetuning (from pretrained)	0.848769723878927	0.00616715336036499	0.849 ± 0.006	mutational landscape
GB1	ESM2 150M	Finetuning (from pretrained)	0.884654261152056	0.00382651168078245	0.885 ± 0.004	mutational landscape
Meltome	ESM2 150M	Finetuning (from pretrained)	0.640608766223085	0.00914377298872078	0.641 ± 0.009	diverse dataset
Subcellular location	ESM2 150M	Finetuning (from pretrained)	0.629115646258503	0.0032687068459016	0.629 ± 0.003	diverse dataset
Disorder	ESM2 150M	Finetuning (from pretrained)	0.744021779794035	0.00550203645381389	0.744 ± 0.006	diverse dataset
Secondary strucure	ESM2 150M	Finetuning (from pretrained)	0.827902671721756	0.000467550024882624	0.828 ± 0.0005	diverse dataset
Stability	ESM2 8M	Frozen embeddings	0.759260909510653	0.00930878276288205	0.759 ± 0.009	diverse dataset
GFP	ESM2 8M	Frozen embeddings	0.631525442436413	0.00653472592094253	0.632 ± 0.007	mutational landscape
AAV	ESM2 8M	Frozen embeddings	0.675983163010876	0.00818210722032271	0.676 ± 0.008	mutational landscape
GB1	ESM2 8M	Frozen embeddings	0.826400583587592	0.00275377366457812	0.826 ± 0.003	mutational landscape
Meltome	ESM2 8M	Frozen embeddings	0.56133922070244	0.0100798190911074	0.561 ± 0.01	diverse dataset
Subcellular location	ESM2 8M	Frozen embeddings	0.52530612244898	0.00655615063212486	0.525 ± 0.007	diverse dataset
Disorder	ESM2 8M	Frozen embeddings	0.699841197246791	0.00184172281376758	0.700 ± 0.002	diverse dataset
Secondary strucure	ESM2 8M	Frozen embeddings	0.752296149943931	0.000340179767983079	0.752 ± 0.0003	diverse dataset
Stability	ESM2 150M	Frozen embeddings	0.759260909510653	0.00930878276288205	0.759 ± 0.009	diverse dataset
GFP	ESM2 150M	Frozen embeddings	0.631525442436413	0.00653472592094253	0.632 ± 0.007	mutational landscape
AAV	ESM2 150M	Frozen embeddings	0.675983163010876	0.00818210722032271	0.676 ± 0.008	mutational landscape
GB1	ESM2 150M	Frozen embeddings	0.826400583587592	0.00275377366457812	0.826 ± 0.003	mutational landscape
Meltome	ESM2 150M	Frozen embeddings	0.56133922070244	0.0100798190911074	0.561 ± 0.01	diverse dataset
Subcellular location	ESM2 150M	Frozen embeddings	0.52530612244898	0.00655615063212486	0.525 ± 0.007	diverse dataset
Disorder	ESM2 150M	Frozen embeddings	0.699841197246791	0.00184172281376758	0.700 ± 0.002	diverse dataset
Secondary strucure	ESM2 150M	Frozen embeddings	0.752296149943931	0.000340179767983079	0.752 ± 0.0003	diverse dataset
