# Supplementary material for: Fine-tuning protein language models boosts predictions across diverse tasks
Source: Nat Commun. 2024 Aug 28;15:7407. doi: 10.1038/s41467-024-51844-2 (PMC11358375; doi:10.1038/s41467-024-51844-2)
Supplement: Supplementary file 4 — Source_data [file 41467_2024_51844_MOESM4_ESM.zip › source_data/SOM/Table S1_Individual training runs - pre-trained embeddings.csv]

Model	Random	GFP	AAV	GB1	Stability	Meltome	Subcellular	Disorder	Secondry
	Seed						Localization		Structure
ESM2 8M	99	63,5%	68,2%	82,6%	71,6%	56,1%	52,0%	70,0%	75,3%
ESM2 8M	98	63,9%	66,5%	81,4%	75,6%	57,1%	53,1%	70,1%	75,2%
ESM2 8M	97	63,8%	66,3%	81,7%	75,1%	56,8%	51,6%	69,3%	75,2%
ESM2 8M	96	64,1%	66,4%	81,9%	74,8%	55,9%	52,2%	69,7%	75,3%
ESM2 8M	95	64,1%	66,9%	81,4%	78,0%	56,2%	51,2%	69,6%	75,2%
ESM2 35M	99	65,1%	63,8%	82,3%	66,9%	58,4%	54,3%	68,7%	78,2%
ESM2 35M	98	65,1%	59,3%	82,9%	67,7%	58,3%	54,9%	67,8%	78,3%
ESM2 35M	97	64,7%	56,9%	82,5%	70,0%	59,0%	56,7%	69,1%	78,2%
ESM2 35M	96	64,9%	54,4%	82,6%	70,3%	59,3%	54,3%	68,9%	78,3%
ESM2 35M	95	65,1%	60,7%	83,1%	70,5%	58,1%	54,5%	68,9%	78,2%
ESM2 150M	99	63,9%	67,4%	84,0%	79,3%	61,2%	58,8%	71,6%	82,1%
ESM2 150M	98	63,7%	65,3%	83,8%	75,3%	61,1%	60,0%	71,1%	82,2%
ESM2 150M	97	63,9%	62,9%	84,0%	78,7%	62,2%	61,0%	71,3%	82,0%
ESM2 150M	96	63,9%	65,4%	81,4%	78,1%	61,1%	58,8%	71,0%	82,2%
ESM2 150M	95	63,8%	67,4%	83,4%	80,7%	62,6%	58,6%	70,1%	82,2%
ESM2 650M	99	64,9%	51,4%	86,1%	64,9%	65,4%	61,6%	72,5%	84,8%
ESM2 650M	98	64,7%	45,0%	85,9%	64,1%	65,0%	64,7%	71,5%	84,8%
ESM2 650M	97	64,7%	47,7%	85,9%	66,3%	66,6%	61,8%	72,2%	84,8%
ESM2 650M	96	64,8%	44,1%	84,8%	65,1%	66,0%	62,2%	71,9%	84,7%
ESM2 650M	95	64,9%	47,5%	85,5%	71,7%	65,2%	64,3%	72,1%	84,6%
ESM2 3B	99	64,9%	77,6%	85,6%	80,2%	67,7%	63,9%	71,3%	85,6%
ESM2 3B	98	64,9%	77,5%	86,8%	78,7%	67,8%	63,5%	70,9%	85,6%
ESM2 3B	97	65,0%	77,3%	87,1%	78,4%	67,6%	65,1%	71,3%	85,5%
ESM2 3B	96	65,2%	77,3%	86,8%	78,4%	67,8%	64,3%	70,8%	85,6%
ESM2 3B	95	65,1%	78,0%	86,9%	78,8%	67,5%	64,1%	70,7%	85,6%
ProtT5	99	61,4%	70,1%	85,6%	77,0%	68,8%	62,0%	71,0%	84,2%
ProtT5	98	61,6%	71,0%	85,2%	76,9%	69,6%	63,1%	71,0%	84,3%
ProtT5	97	60,5%	64,1%	85,7%	79,3%	71,1%	59,0%	70,9%	84,4%
ProtT5	96	61,8%	67,6%	84,6%	76,0%	68,6%	60,4%	70,6%	84,4%
ProtT5	95	61,4%	69,8%	84,8%	79,6%	69,0%	62,2%	71,1%	84,3%
Ankh base	99	65,9%	62,2%	85,3%	74,0%	56,3%	60,0%	70,9%	84,4%
Ankh base	98	65,9%	60,4%	84,5%	74,7%	58,6%	59,8%	70,8%	84,3%
Ankh base	97	65,8%	62,0%	85,3%	73,4%	57,9%	61,4%	70,6%	84,4%
Ankh base	96	65,9%	64,2%	84,6%	80,5%	58,1%	59,8%	71,4%	84,3%
Ankh base	95	66,3%	69,9%	83,8%	75,4%	57,9%	60,4%	71,0%	84,4%
Ankh large	99	67,1%	75,4%	85,4%	69,4%	60,8%	61,4%	69,9%	86,0%
Ankh large	98	67,0%	71,1%	86,1%	65,2%	62,7%	58,8%	69,9%	86,0%
Ankh large	97	66,8%	72,7%	85,7%	66,4%	62,2%	59,6%	70,0%	86,0%
Ankh large	96	67,1%	72,9%	83,9%	67,4%	61,7%	62,4%	69,4%	86,0%
Ankh large	95	67,1%	72,7%	85,8%	77,3%	62,7%	60,8%	70,0%	86,1%
