# Supplementary material for: Fine-tuning protein language models boosts predictions across diverse tasks
Source: Nat Commun. 2024 Aug 28;15:7407. doi: 10.1038/s41467-024-51844-2 (PMC11358375; doi:10.1038/s41467-024-51844-2)
Supplement: Supplementary file 4 — Source_data [file 41467_2024_51844_MOESM4_ESM.zip › source_data/SOM/Table S10_Training Parameters - pre-trained embeddings.csv]

	Epochs	Validation per epoch	learning rate	Batch size
Stability	120	1	1,00E-04	8 sequences
Meltome	120	1	1,00E-04	8 sequences
GB1	240	1	1,00E-04	8 sequences
AAV	120	1	1,00E-04	8 sequences
Disorder	50	1	1,00E-04	8 residues
GFP	240	1	1,00E-04	8 sequences
Secondary Structure	10	1	1,00E-04	8 residues
Subcellular Localization	120	1	1,00E-04	8 sequences
