# Supplementary material for: Fine-tuning protein language models boosts predictions across diverse tasks
Source: Nat Commun. 2024 Aug 28;15:7407. doi: 10.1038/s41467-024-51844-2 (PMC11358375; doi:10.1038/s41467-024-51844-2)
Supplement: Supplementary file 4 — Source_data [file 41467_2024_51844_MOESM4_ESM.zip › source_data/SOM/Table S11_Grid search - Hyperparameter.csv]

;1	00E-03;3	00E-04;2	00E-05
2;64	3%;63	9%;65	1%
8;65	8%;66	3%;63	3%
32;65	1%;64	9%;47	6%
128;65	7%;64	7%;32	2%
