# Supplementary material for: Fine-tuning protein language models boosts predictions across diverse tasks
Source: Nat Commun. 2024 Aug 28;15:7407. doi: 10.1038/s41467-024-51844-2 (PMC11358375; doi:10.1038/s41467-024-51844-2)
Supplement: Supplementary file 4 — Source_data [file 41467_2024_51844_MOESM4_ESM.zip › source_data/SOM/Table S12_Training Parameters - fine-tuning.csv]

Model	Fine-tuning	Dataset	Epochs	Validation per epoch	learning rate	Batch size
ESM2	full model	Stability	10	10	2,00E-05	8 sequences
		Meltome	10	10	2,00E-05	8 sequences
		GB1	20	5	2,00E-05	8 sequences
		AAV	10	5	2,00E-05	8 sequences
		Disorder	20	10	2e-5 / 2e-4	1 / 8 squences
		GFP	20	5	2,00E-05	8 sequences
		Secondary Structure	5	20	2,00E-05	1 sequence
		Subcellular Localization	10	10	2,00E-05	8 sequences
Ankh	LoRA	Stability	50	1	3,00E-04	8 sequences
		Meltome	10	2	3,00E-04	8 sequences
		GB1	50	1	3,00E-04	8 sequences
		AAV	20	1	3,00E-04	8 sequences
		Disorder	20	10	3,00E-04	1 sequence
		GFP	50	1	3,00E-04	8 sequences
		Secondary Structure	5	20	3,00E-04	1 sequence
		Subcellular Localization	10	10	3,00E-04	8 sequences
ProtT5	LoRA	Stability	50	1	3,00E-04	8 sequences
ESM 2		Meltome	20	1	3,00E-04	8 sequences
		GB1	50	1	3,00E-04	8 sequences
		AAV	20	1	3,00E-04	8 sequences
		Disorder	20	10	3,00E-04	1 sequence
		GFP	50	1	3,00E-04	8 sequences
		Secondary Structure	5	20	3,00E-04	1 sequence
		Subcellular Localization	5	10	3,00E-04	8 sequences
