# Supplementary material for: Fine-tuning protein language models boosts predictions across diverse tasks
Source: Nat Commun. 2024 Aug 28;15:7407. doi: 10.1038/s41467-024-51844-2 (PMC11358375; doi:10.1038/s41467-024-51844-2)
Supplement: Supplementary file 4 — Source_data [file 41467_2024_51844_MOESM4_ESM.zip › source_data/SOM/Table S13 & S15_pre-trained embedding aggregated - upper bound.csv]

	ProtT5	ESM2 8M	ESM2 35M	ESM2 150M	ESM2 650M	ESM2 3B	Ankh base	Ankh large
Stability	79,8% ± 0,74	76,6% ± 1,45	74,0% ± 1,15	79,6% ± 1,62	70,7% ± 2,27	77,6% ± 0,93	80,0% ± 0,89	75,8% ± 2,20
Meltome	70,3% ± 0,34	57,6% ± 0,18	59,0% ± 0,19	62,6% ± 0,43	66,6% ± 0,39	67,2% ± 0,17	58,4% ± 0,30	62,6% ± 0,58
GB1	86,0% ± 0,34	82,9% ± 0,27	83,1% ± 0,34	84,5% ± 0,42	86,3% ± 0,39	86,3% ± 0,49	85,1% ± 0,36	86,5% ± 0,23
AAV	72,4% ± 0,61	68,6% ± 0,35	62,8% ± 1,69	67,0% ± 1,40	62,7% ± 2,87	76,9% ± 0,25	66,1% ± 1,92	74,4% ± 0,57
Disorder	71,3% ± 0,16	70,0% ± 0,18	69,1% ± 0,15	71,4% ± 0,12	72,3% ± 0,09	70,7% ± 0,30	71,0% ± 0,20	70,1% ± 0,09
GFP	61,6% ± 0,29	64,1% ± 0,19	65,0% ± 0,17	64,0% ± 0,13	64,8% ± 0,10	64,9% ± 0,11	66,1% ± 0,14	67,1% ± 0,15
Secondry Structure	84,2% ± 0,01	75,2% ± 0,03	78,2% ± 0,01	82,1% ± 0,02	84,6% ± 0,04	85,5% ± 0,02	84,3% ± 0,02	86,0% ± 0,02
Subcellular Localization	61,9% ± 1,25	52,8% ± 0,39	56,1% ± 0,97	60,3% ± 0,64	63,9% ± 0,45	63,7% ± 0,53	61,1% ± 0,64	61,4% ± 0,73
