# Supplementary material for: Fine-tuning protein language models boosts predictions across diverse tasks
Source: Nat Commun. 2024 Aug 28;15:7407. doi: 10.1038/s41467-024-51844-2 (PMC11358375; doi:10.1038/s41467-024-51844-2)
Supplement: Supplementary file 4 — Source_data [file 41467_2024_51844_MOESM4_ESM.zip › source_data/SOM/Table S14 & S16_fine-tuning aggregated - upper bound.csv]

	ProtT5	ESM2 8M	ESM2 35M	ESM2 150M	ESM2 650M	ESM2 3B	Ankh base	Ankh large
	LoRA	full model	full model	full model	full model	LoRA	LoRA	LoRA
Stability	83,3% ± 1,70	79,8% ± 1,10	81,0% ± 0,37	82,5% ± 0,70	82,7% ± 0,36	82,7% ± 0,58	81,3% ± 1,94	81,7% ± 1,34
Meltome	72,4% ± 0,42	59,4% ± 0,88	61,1% ± 1,30	64,1% ± 0,91	68,5% ± 1,14	69,6% ± 1,58	60,6% ± 0,49	59,3% ± 4,00
GB1	88,0% ± 0,40	88,4% ± 0,78	88,2% ± 0,45	88,5% ± 0,38	88,5% ± 0,77	89,2% ± 0,43	86,9% ± 0,78	88,8% ± 0,79
AAV	76,1% ± 1,54	83,1% ± 1,00	82,0% ± 2,76	84,9% ± 0,62	79,6% ± 2,94	84,8% ± 0,93	81,2% ± 2,32	84,7% ± 0,70
Disorder	72,2% ± 0,52	72,4% ± 0,21	74,2% ± 0,59	74,4% ± 0,55	73,7% ± 0,27	71,0% ± 0,88	69,5% ± 0,82	69,8% ± 1,41
GFP	69,0% ± 0,30	68,9% ± 0,36	69,1% ± 0,14	69,2% ± 0,31	69,0% ± 0,26	69,7% ± 0,11	69,6% ± 0,08	69,8% ± 0,13
Secondry Structure	84,9% ± 0,03	76,1% ± 0,04	79,1% ± 0,06	82,8% ± 0,05	85,5% ± 0,03	86,3% ± 0,02	84,0% ± 0,05	85,7% ± 0,05
Subcellular Localization	66,0% ± 0,45	58,2% ± 0,29	60,1% ± 0,62	62,9% ± 0,33	65,1% ± 0,82	66,8% ± 0,55	61,9% ± 0,58	61,5% ± 1,71
