# Supplementary material for: Fine-tuning protein language models boosts predictions across diverse tasks
Source: Nat Commun. 2024 Aug 28;15:7407. doi: 10.1038/s41467-024-51844-2 (PMC11358375; doi:10.1038/s41467-024-51844-2)
Supplement: Supplementary file 4 — Source_data [file 41467_2024_51844_MOESM4_ESM.zip › source_data/SOM/Table S2_Individual training runs - fine-tuning.csv]

Model	Fine-tuning	Random	GFP	AAV	GB1	Stability	Meltome	Subcellular	Disorder	Secondry
		Seed						Localization		Structure
ESM2 8M	full model	99	77,27%	68,56%	82,51%	89,14%	58,06%	54,49%	70,97%	76,25%
ESM2 8M	full model	98	74,57%	68,88%	84,88%	88,21%	58,47%	57,14%	71,62%	76,16%
ESM2 8M	full model	97	77,79%	69,09%	80,63%	87,46%	58,76%	55,92%	71,82%	76,02%
ESM2 35M	full model	99	76,59%	69,15%	77,57%	87,44%	58,16%	58,98%	72,70%	79,06%
ESM2 35M	full model	98	77,40%	68,74%	81,85%	88,06%	59,03%	56,53%	74,25%	79,07%
ESM2 35M	full model	97	76,71%	68,85%	83,08%	88,18%	62,34%	58,78%	73,14%	79,17%
ESM2 150M	full model	99	74,00%	69,30%	84,80%	87,82%	63,78%	60,61%	74,77%	82,69%
ESM2 150M	full model	98	74,05%	68,86%	70,06%	87,80%	62,62%	61,43%	72,93%	82,86%
ESM2 150M	full model	97	71,92%	69,04%	84,80%	88,10%	61,48%	62,65%	74,38%	82,83%
ESM2 150M	full model	96			84,24%
ESM2 650M	full model	99	69,83%	68,78%	78,09%	87,10%	66,09%	65,10%	71,97%	85,49%
ESM2 650M	full model	98	78,46%	69,20%	80,69%	88,61%	67,81%	63,47%	72,35%	85,53%
ESM2 650M	full model	97	74,53%	68,49%	76,22%	88,09%	65,26%	62,86%	71,57%	85,53%
ESM2 8M	LoRA	99	77,04%	69,21%	80,66%	85,40%	54,73%	55,51%	65,95%	75,93%
ESM2 8M	LoRA	98	81,30%	69,04%	77,39%	83,82%	59,15%	56,12%	66,10%	76,03%
ESM2 8M	LoRA	97	72,02%	69,36%	81,32%	84,70%	57,85%	54,49%	68,29%	75,83%
ESM2 35M	LoRA	99	75,10%	69,37%	77,36%	87,72%	59,34%	58,16%	67,96%	78,87%
ESM2 35M	LoRA	98	76,81%	69,23%	81,70%	86,61%	57,77%	57,55%	69,37%	78,82%
ESM2 35M	LoRA	97	75,85%	69,12%	82,51%	86,63%	57,17%	56,53%	68,47%	78,70%
ESM2 150M	LoRA	99	74,89%	69,60%	84,56%	88,17%	60,62%	63,27%	67,75%	82,48%
ESM2 150M	LoRA	98	79,93%	69,65%	80,74%	86,78%	59,04%	59,59%	70,62%	82,51%
ESM2 150M	LoRA	97	79,92%	69,28%	84,98%	87,32%	60,77%	59,80%	69,71%	82,44%
ESM2 650M	LoRA	99	82,84%	69,13%	78,57%	88,01%	61,70%	63,88%	71,11%	85,61%
ESM2 650M	LoRA	98	85,28%	69,25%	84,54%	89,04%	63,96%	63,27%	72,35%	85,46%
ESM2 650M	LoRA	97	82,91%	69,67%	81,80%	87,48%	63,07%	64,49%	71,13%	85,50%
ESM2 3B	LoRA	99	84,10%	69,90%	85,40%	89,30%	71,10%	68,20%	71,90%	86,40%
ESM2 3B	LoRA	98	84,50%	70,00%	86,60%	88,90%	68,60%	66,90%	70,80%	86,40%
ESM2 3B	LoRA	97	83,60%	69,90%	85,00%	89,80%	70,10%	68,40%	72,00%	86,50%
ProtT5	LoRA	99	80,62%	66,92%	77,25%	87,94%	72,60%	66,94%	70,90%	84,88%
ProtT5	LoRA	98	82,52%	68,18%	75,48%	87,61%	72,81%	66,33%	71,57%	85,01%
ProtT5	LoRA	97	83,96%	68,83%	74,97%	88,06%	72,45%	64,49%	71,33%	84,89%
ProtT5	LoRA	96						64,49%	71,69%	84,87%
ProtT5	LoRA	95						63,27%	71,11%	84,80%
Ankh base	LoRA	99	77,16%	69,00%	83,04%	86,56%	61,97%	63,06%	68,46%	83,99%
Ankh base	LoRA	98	82,98%	69,19%	81,36%	87,42%	61,91%	62,65%	67,96%	84,03%
Ankh base	LoRA	97	82,57%	69,33%	79,56%	85,51%	60,11%	61,84%	68,84%	83,94%
Ankh large	LoRA	99	80,44%	69,56%	84,24%	87,83%	57,22%	61,22%	69,24%	85,82%
Ankh large	LoRA	98	82,51%	69,17%	83,62%	89,35%	58,46%	64,08%	68,41%	85,70%
Ankh large	LoRA	97	78,20%	69,78%	86,13%	89,23%	64,01%	63,06%	68,35%	85,57%
