# Supplementary material for: Fine-tuning protein language models boosts predictions across diverse tasks
Source: Nat Commun. 2024 Aug 28;15:7407. doi: 10.1038/s41467-024-51844-2 (PMC11358375; doi:10.1038/s41467-024-51844-2)
Supplement: Supplementary file 4 — Source_data [file 41467_2024_51844_MOESM4_ESM.zip › source_data/SOM/Table S3 & S5_pre-trained embedding aggregated.csv]

	ProtT5	ESM2 8M	ESM2 35M	ESM2 150M	ESM2 650M	ESM2 3B	Ankh base	Ankh large
Stability	77,8% ± 1,40	75,0% ± 2,02	69,1% ± 1,44	78,4% ± 1,74	66,4% ± 2,67	78,9% ± 0,64	75,6% ± 2,49	69,1% ± 4,20
Meltome	69,4% ± 0,88	56,4% ± 0,46	58,6% ± 0,47	61,7% ± 0,63	65,6% ± 0,56	67,7% ± 0,12	57,8% ± 0,76	62,0% ± 0,71
GB1	85,2% ± 0,43	81,8% ± 0,41	82,7% ± 0,28	83,3% ± 0,95	85,7% ± 0,44	86,6% ± 0,51	84,7% ± 0,54	85,4% ± 0,73
AAV	68,5% ± 2,45	66,9% ± 0,70	59,0% ± 3,14	65,7% ± 1,63	47,1% ± 2,50	77,6% ± 0,25	63,7% ± 3,25	73,0% ± 1,36
Disorder	70,9% ± 0,17	69,7% ± 0,29	68,7% ± 0,43	71,0% ± 0,48	72,0% ± 0,33	71,0% ± 0,25	71,0% ± 0,25	69,8% ± 0,23
GFP	61,4% ± 0,42	63,9% ± 0,20	65,0% ± 0,16	63,9% ± 0,08	64,8% ± 0,11	65,0% ± 0,14	66,0% ± 0,16	67,0% ± 0,14
Secondry Structure	84,3% ± 0,05	75,3% ± 0,05	78,2% ± 0,03	82,2% ± 0,06	84,7% ± 0,05	85,6% ± 0,02	84,4% ± 0,03	86,0% ± 0,03
Subcellular Localization	61,3% ± 1,43	52,0% ± 0,61	54,9% ± 0,91	59,4% ± 0,92	62,9% ± 1,26	64,2% ± 0,53	60,3% ± 0,60	60,6% ± 1,28
