# Supplementary material for: Fine-tuning protein language models boosts predictions across diverse tasks
Source: Nat Commun. 2024 Aug 28;15:7407. doi: 10.1038/s41467-024-51844-2 (PMC11358375; doi:10.1038/s41467-024-51844-2)
Supplement: Supplementary file 4 — Source_data [file 41467_2024_51844_MOESM4_ESM.zip › source_data/SOM/Table S4 & S6_fine-tuning aggregated.csv]

	ProtT5	ESM2 8M	ESM2 35M	ESM2 150M	ESM2 650M	ESM2 3B	Ankh base	Ankh large
	LoRA	full model	full model	full model	full model	LoRA	LoRA	LoRA
Stability	82,4% ± 1,90	76,5% ± 1,96	76,9% ± 0,50	73,3% ± 1,37	74,3% ± 4,89	84,1% ± 0,48	80,9% ± 3,68	80,4% ± 2,44
Meltome	72,6% ± 0,20	58,4% ± 0,40	59,8% ± 2,50	62,6% ± 1,31	66,4% ± 1,47	69,9% ± 1,43	61,3% ± 1,19	59,9% ± 4,09
GB1	87,9% ± 0,26	88,3% ± 0,95	87,9% ± 0,45	87,9% ± 0,19	87,9% ± 0,87	89,3% ± 0,48	86,5% ± 1,08	88,8% ± 0,95
AAV	75,9% ± 1,35	82,7% ± 2,41	80,8% ± 3,27	84,6% ± 0,37	78,3% ± 2,54	85,7% ± 0,96	81,3% ± 1,97	84,7% ± 1,48
Disorder	71,3% ± 0,28	71,5% ± 0,50	73,4% ± 0,91	74,0% ± 1,10	72,0% ± 0,45	71,6% ± 0,72	68,4% ± 0,50	68,7% ± 0,57
GFP	68,0% ± 1,10	68,8% ± 0,30	68,9% ± 0,24	69,1% ± 0,25	68,8% ± 0,40	69,9% ± 0,08	69,2% ± 0,19	69,5% ± 0,35
Secondry Structure	84,9% ± 0,07	76,1% ± 0,13	79,1% ± 0,07	82,8% ± 0,10	85,5% ± 0,03	86,4% ± 0,08	84,0% ± 0,05	85,7% ± 0,14
Subcellular Localization	65,1% ± 1,31	55,9% ± 1,50	58,1% ± 1,54	61,6% ± 1,16	63,8% ± 1,31	67,8% ± 0,87	62,5% ± 0,71	62,8% ± 1,64
