# Supplementary material for: Fine-tuning protein language models boosts predictions across diverse tasks
Source: Nat Commun. 2024 Aug 28;15:7407. doi: 10.1038/s41467-024-51844-2 (PMC11358375; doi:10.1038/s41467-024-51844-2)
Supplement: Supplementary file 4 — Source_data [file 41467_2024_51844_MOESM4_ESM.zip › source_data/SOM/Table S7_Secondary structure prediction - per class results.csv]

		embedding				finetuned
	precision	recall	f1-score	number	precision	recall	f1-score
Other	0,788	0,837	0,812	38,60%	0,812	0,829	0,82
Helix	0,887	0,889	0,888	38,40%	0,888	0,9	0,894
Strand	0,866	0,772	0,816	23,00%	0,864	0,815	0,839
