# Supplementary material for: Fine-tuning protein language models boosts predictions across diverse tasks
Source: Nat Commun. 2024 Aug 28;15:7407. doi: 10.1038/s41467-024-51844-2 (PMC11358375; doi:10.1038/s41467-024-51844-2)
Supplement: Supplementary file 4 — Source_data [file 41467_2024_51844_MOESM4_ESM.zip › source_data/SOM/Table S8_Sub-cellular location prediction - per class results.csv]

		embedding		training		finetuned
	precision	recall	f1-score	share	precision	recall	f1-score
Nucleus	0,632	0,848	0,724	0,28959276	0,788	0,828	0,808
Cytoplasm	0,514	0,65	0,574	0,19593812	0,524	0,744	0,615
Extracellular	0,896	0,75	0,817	0,13911396	0,901	0,793	0,844
Mitochondrion	0,333	0,7	0,452	0,10554562	0,562	0,9	0,692
Cell membrane	0,619	0,398	0,484	0,09533831	0,672	0,459	0,545
Endoplasmic reticulum	0,467	0,412	0,437	0,06250658	0,548	0,5	0,523
Plastid	1	0,727	0,842	0,05377249	0,667	0,727	0,696
Golgi apparatus	0,333	0,154	0,211	0,02504472	0,333	0,231	0,273
Lysosome/Vacuole	0	0	0	0,0225192	0	0	0
Peroxisome	0	0	0	0,01062822	0,667	0,667	0,667
