# Supplementary material for: Fine-tuning protein language models boosts predictions across diverse tasks
Source: Nat Commun. 2024 Aug 28;15:7407. doi: 10.1038/s41467-024-51844-2 (PMC11358375; doi:10.1038/s41467-024-51844-2)
Supplement: Supplementary file 4 — Source_data [file 41467_2024_51844_MOESM4_ESM.zip › source_data/SOM/Table S9_Q10 sub-cellular location prediction.csv]

Model	set_HARD
ProtT5 FFN*	61.3±1.0
ProtT5 LA*	65.2±0.6
ProtT5 FFN-LoRA	66.2±0.6
